# Supplementary material for: Exploring Immune-Related Prognostic Signatures in the Tumor Microenvironment of Colon Cancer
Source: Front Genet. 2022 Feb 24;13:801484. doi: 10.3389/fgene.2022.801484 (PMC8907673; doi:10.3389/fgene.2022.801484)
Supplement: Supplementary file 1 [file Table2.XLSX]

## Sheet: Sheet1
Table S2. Detailed information of GSE39582
	Alive	Death	Overall
	(N=369)	(N=187)	(N=556)
Gender
Female	175 (47.4%)	74 (39.6%)	249 (44.8%)
Male	194 (52.6%)	113 (60.4%)	307 (55.2%)
Age
<=60	115 (31.2%)	42 (22.5%)	157 (28.2%)
>60	254 (68.8%)	145 (77.5%)	399 (71.8%)
AJCC-Stage
0	3 (0.8%)	1 (0.5%)	4 (0.7%)
1	27 (7.3%)	5 (2.7%)	32 (5.8%)
2	183 (49.6%)	75 (40.1%)	258 (46.4%)
3	136 (36.9%)	67 (35.8%)	203 (36.5%)
4	20 (5.4%)	39 (20.9%)	59 (10.6%)
AJCC-T
N/A	8 (2.2%)	12 (6.4%)	20 (3.6%)
T0	1 (0.3%)	0 (0%)	1 (0.2%)
T1	10 (2.7%)	1 (0.5%)	11 (2.0%)
T2	36 (9.8%)	8 (4.3%)	44 (7.9%)
T3	249 (67.5%)	111 (59.4%)	360 (64.7%)
T4	63 (17.1%)	54 (28.9%)	117 (21.0%)
Tis	2 (0.5%)	1 (0.5%)	3 (0.5%)
AJCC-M
M0	340 (92.1%)	134 (71.7%)	474 (85.3%)
M1	20 (5.4%)	40 (21.4%)	60 (10.8%)
MX	1 (0.3%)	1 (0.5%)	2 (0.4%)
N/A	8 (2.2%)	12 (6.4%)	20 (3.6%)
AJCC-N
N/A	8 (2.2%)	12 (6.4%)	20 (3.6%)
N+	1 (0.3%)	5 (2.7%)	6 (1.1%)
N0	214 (58.0%)	81 (43.3%)	295 (53.1%)
N1	91 (24.7%)	40 (21.4%)	131 (23.6%)
N2	52 (14.1%)	46 (24.6%)	98 (17.6%)
N3	3 (0.8%)	3 (1.6%)	6 (1.1%)
AJCC, American Joint Committee on Cancer.
