# Supplementary material for: Exploring Immune-Related Prognostic Signatures in the Tumor Microenvironment of Colon Cancer
Source: Front Genet. 2022 Feb 24;13:801484. doi: 10.3389/fgene.2022.801484 (PMC8907673; doi:10.3389/fgene.2022.801484)
Supplement: Supplementary file 2 [file Table3.XLSX]

## Sheet: Sheet1
Table S3. Detailed information of GSE17536
	Alive	Death	Overall
	(N=73)	(N=104)	(N=177)
Gender
Female	32 (43.8%)	49 (47.1%)	81 (45.8%)
Male	41 (56.2%)	55 (52.9%)	96 (54.2%)
Age
<=60	26 (35.6%)	33 (31.7%)	59 (33.3%)
>60	47 (64.4%)	71 (68.3%)	118 (66.7%)
AJCC-stage
1	4 (5.5%)	20 (19.2%)	24 (13.6%)
2	12 (16.4%)	45 (43.3%)	57 (32.2%)
3	25 (34.2%)	32 (30.8%)	57 (32.2%)
4	32 (43.8%)	7 (6.7%)	39 (22.0%)
AJCC, American Joint Committee on Cancer.
