# Supplementary material for: Exploring Immune-Related Prognostic Signatures in the Tumor Microenvironment of Colon Cancer
Source: Front Genet. 2022 Feb 24;13:801484. doi: 10.3389/fgene.2022.801484 (PMC8907673; doi:10.3389/fgene.2022.801484)
Supplement: Supplementary file 8 [file Table6.XLSX]

## Sheet: Sheet1
Table S6. Detailed information of immune-related DEGs.
GeneName	logFC	AveExpr	t	P.Value	adj.P.Val	B	Change
GLP2R	-1.04263	5.01746	-33.7925	5.61e-131	7.02e-128	288.033	DOWN
BMP3	-1.50157	4.93486	-33.7556	8.19e-131	9.53e-128	287.742	DOWN
LIFR	-0.681846	5.50044	-33.6955	1.52e-130	1.65e-127	287.687	DOWN
CHGA	-1.35674	5.34721	-27.9957	2.66e-104	1.17e-101	227.444	DOWN
OGN	-1.32022	4.96483	-27.8005	2.23e-103	9.33e-101	225.089	DOWN
GREM2	-0.962615	5.38214	-27.5618	3.03e-102	1.12e-99	222.722	DOWN
GUCA2A	-0.989485	5.76345	-27.2587	8.34e-101	2.77e-98	219.336	DOWN
CHGB	-1.06754	5.02703	-24.3784	5.58e-87	9.27e-85	187.56	DOWN
SSTR2	-0.596029	5.16629	-23.4281	2.23e-82	2.86e-80	176.838	DOWN
PTGDR2	-0.652547	5.31665	-23.1372	5.74e-81	6.88e-79	173.84	DOWN
ACKR2	-0.693697	5.05953	-22.2197	1.63e-76	1.59e-74	163.384	DOWN
PTGDR	-0.887866	5.14445	-22.0145	1.62e-75	1.52e-73	161.349	DOWN
VIP	-0.983211	5.35431	-21.9652	2.81e-75	2.59e-73	160.818	DOWN
TNFRSF17	-1.01701	5.02064	-21.968	2.72e-75	2.52e-73	160.787	DOWN
EDN3	-0.751993	5.64655	-20.5443	2.19e-68	1.49e-66	144.892	DOWN
IGLV7-43	-0.95448	5.28035	-19.9593	1.47e-65	8.95e-64	138.541	DOWN
IGHV2-5	-1.11901	4.85545	-19.7314	1.85e-64	1.06e-62	135.941	DOWN
CCL14	-0.655484	4.97207	-19.6144	6.78e-64	3.76e-62	134.463	DOWN
IGHV3-72	-0.88365	5.40151	-19.3545	1.21e-62	6.35e-61	131.816	DOWN
IGLV5-45	-1.06639	5.05526	-19.0621	3.07e-61	1.55e-59	128.66	DOWN
IGKV6-21	-1.08225	4.85264	-18.0382	2.39e-56	9.67e-55	117.396	DOWN
IGLV7-46	-0.832629	5.44448	-17.8346	2.22e-55	8.55e-54	115.136	DOWN
IGHV3-13	-0.986473	5.06058	-17.7159	8.09e-55	3.03e-53	113.966	DOWN
IGLV2-8	-0.742941	5.64428	-17.6629	1.44e-54	5.36e-53	113.153	DOWN
CCL13	-0.890229	5.12631	-17.1444	4.02e-52	1.36e-50	107.798	DOWN
IGLV4-60	-1.19396	4.7978	-17.1359	4.4e-52	1.48e-50	107.657	DOWN
IGKV2-24	-0.807022	5.44574	-17.1222	5.1e-52	1.71e-50	107.431	DOWN
IGLV2-18	-0.979138	5.07189	-17.0644	9.53e-52	3.14e-50	106.941	DOWN
IGHV3-74	-0.686674	5.75528	-16.9145	4.81e-51	1.54e-49	104.995	DOWN
CHP2	-0.832239	5.8366	-16.6462	8.62e-50	2.59e-48	102.023	DOWN
IGKV3D-20	-0.84305	5.24055	-16.5298	3e-49	8.86e-48	101.188	DOWN
IGLV1-36	-1.0167	4.8717	-16.4819	5.01e-49	1.47e-47	100.683	DOWN
MASP1	-0.763457	5.24833	-16.4584	6.45e-49	1.87e-47	100.441	DOWN
IGKV1-27	-0.734418	5.52254	-16.4195	9.77e-49	2.8e-47	99.8623	DOWN
BMP5	-0.895241	5.13901	-16.3344	2.43e-48	6.81e-47	99.1431	DOWN
ACKR1	-0.608244	5.60748	-16.1816	1.24e-47	3.35e-46	97.3066	DOWN
CCL19	-0.708816	5.29536	-16.0502	5e-47	1.31e-45	96.1122	DOWN
CCL8	-0.815611	5.0862	-16.0057	8.02e-47	2.08e-45	95.6826	DOWN
IGLV4-69	-0.763228	5.58504	-16.0073	7.88e-47	2.05e-45	95.4348	DOWN
IGKV1-16	-0.690619	5.59945	-15.7539	1.15e-45	2.87e-44	92.7698	DOWN
IGHV1-2	-0.738499	5.57365	-15.7186	1.67e-45	4.13e-44	92.3982	DOWN
IGHV1-58	-1.01463	4.90058	-15.6852	2.38e-45	5.84e-44	92.3082	DOWN
IGHV3-49	-0.712304	5.60947	-15.6264	4.42e-45	1.06e-43	91.4156	DOWN
IGHV3-66	-0.906262	5.0591	-15.5199	1.35e-44	3.16e-43	90.5929	DOWN
IGKV1-17	-0.712292	5.57529	-15.4502	2.81e-44	6.48e-43	89.5991	DOWN
IGHV3-73	-0.766607	5.40156	-15.2983	1.38e-43	3.08e-42	88.1402	DOWN
IGLV3-1	-0.657469	5.66187	-15.2398	2.54e-43	5.62e-42	87.3474	DOWN
IGKV1-8	-0.882971	5.00711	-15.1795	4.77e-43	1.03e-41	87.0629	DOWN
IGLV3-9	-0.856542	5.2366	-15.1386	7.31e-43	1.56e-41	86.5692	DOWN
IGKV3D-11	-0.925839	4.9032	-15.0967	1.13e-42	2.38e-41	86.1945	DOWN
IGHV3-11	-0.676753	5.67671	-15.0003	3.07e-42	6.36e-41	84.8463	DOWN
IGKV1-9	-0.660724	5.6903	-14.9816	3.73e-42	7.7e-41	84.6484	DOWN
IGHV3-53	-0.77519	5.37762	-14.9429	5.57e-42	1.14e-40	84.4809	DOWN
IGHV3-21	-0.642326	5.69097	-14.9186	7.17e-42	1.46e-40	83.9995	DOWN
IGHV3-64	-0.995598	4.8415	-14.7798	3.01e-41	5.9e-40	82.9354	DOWN
IGKV2D-29	-0.888675	5.10613	-14.3172	3.46e-39	6.1e-38	78.2264	DOWN
IGHV3-43	-0.859983	5.03298	-14.2943	4.38e-39	7.65e-38	78.018	DOWN
IGKV1-6	-0.68688	5.53947	-14.2792	5.1e-39	8.88e-38	77.5863	DOWN
IGLV3-10	-0.744107	5.51714	-14.2003	1.14e-38	1.95e-37	76.786	DOWN
IGLC7	-0.933605	4.9742	-14.1061	2.96e-38	4.95e-37	76.1284	DOWN
IGLV10-54	-1.02219	5.10803	-14.0012	8.54e-38	1.4e-36	75.0108	DOWN
RETNLB	-0.61404	5.60006	-13.9676	1.2e-37	1.95e-36	74.4191	DOWN
IGHV2-26	-0.856206	5.11759	-13.8609	3.51e-37	5.56e-36	73.6402	DOWN
IGHV4-28	-0.754017	5.25113	-13.7939	6.88e-37	1.07e-35	72.9399	DOWN
IGHV1-46	-0.598166	5.74217	-13.4605	1.92e-35	2.73e-34	69.2425	DOWN
IGHV3-33	-0.624198	5.63349	-13.4484	2.16e-35	3.07e-34	69.2133	DOWN
IGHV4-59	-0.592906	5.82011	-13.4446	2.24e-35	3.18e-34	69.0156	DOWN
IGKV1D-8	-0.892406	4.89765	-13.2533	1.49e-34	2.02e-33	67.6961	DOWN
ESM1	1.77922	5.65809	13.4846	1.51e-35	2.16e-34	66.712	UP
IGHV2-70	-0.864551	5.02913	-13.126	5.2e-34	6.88e-33	66.4397	DOWN
DEFB1	-0.604148	5.34232	-13.1082	6.19e-34	8.16e-33	66.172	DOWN
IGLV2-11	-0.606534	5.84642	-13.1541	3.94e-34	5.24e-33	66.1395	DOWN
IGHV3-48	-0.681708	5.44174	-12.7534	1.96e-32	2.37e-31	62.6123	DOWN
IGHV4-61	-0.835871	5.12602	-12.5773	1.07e-31	1.23e-30	61.1401	DOWN
IGLV6-57	-0.59276	5.70518	-12.434	4.22e-31	4.66e-30	59.3326	DOWN
EDN2	-0.653718	5.03068	-12.1677	5.29e-30	5.53e-29	57.3426	DOWN
IGHV4-31	-0.655386	5.48101	-11.9689	3.43e-29	3.42e-28	55.1703	DOWN
IGLV8-61	-0.743821	5.42143	-11.9179	5.52e-29	5.46e-28	54.7038	DOWN
ADRB1	-0.633978	4.91187	-11.7198	3.48e-28	3.26e-27	53.215	DOWN
IGLV9-49	-0.872833	4.78948	-11.5009	2.61e-27	2.32e-26	51.231	DOWN
IGHV1-69	-0.735192	5.22072	-11.3982	6.67e-27	5.77e-26	50.1601	DOWN
IGLV3-27	-0.819698	4.95885	-11.2587	2.36e-26	1.97e-25	49.0381	DOWN
IGHV1-69-2	-0.587779	5.55058	-11.2931	1.73e-26	1.45e-25	48.9373	DOWN
OXTR	0.776087	5.37965	9.70244	1.68e-20	9.77e-20	35.4046	UP
IGHJ3	-0.76224	4.9657	-9.47438	1.08e-19	5.97e-19	33.9476	DOWN
APLN	0.711118	5.80527	9.31671	3.87e-19	2.04e-18	32.7581	UP
INHBA	1.04511	6.04821	8.93896	7.68e-18	3.73e-17	29.8401	UP
IL23A	0.650783	5.43717	8.56098	1.4e-16	6.25e-16	26.9227	UP
STC2	0.727354	5.98037	6.78087	3.39e-11	1.02e-10	14.8529	UP
UCN	0.760468	4.99974	6.50114	1.94e-10	5.52e-10	13.1135	UP
CXCL8	0.658003	6.17533	6.43505	2.9e-10	8.14e-10	12.5495	UP
IL11	1.20564	5.36205	6.31373	6.04e-10	1.65e-09	12.0757	UP
OLR1	0.758595	5.48315	6.00883	3.61e-09	9.26e-09	10.5722	UP
TG	0.936819	5.65185	6.0029	3.74e-09	9.58e-09	10.54	UP
CXCL11	0.712093	5.76187	5.7439	1.61e-08	3.92e-08	9.02828	UP
IL1A	0.77376	5.21988	4.98596	8.53e-07	1.8e-06	5.4513	UP
GRP	0.987779	4.85613	4.78636	2.24e-06	4.54e-06	4.54368	UP
SAA2	0.915991	5.08943	4.24382	2.62e-05	4.81e-05	2.32265	UP
AQP9	0.618072	5.41834	3.93782	9.39e-05	0.000163799	0.991601	UP
CXCL5	1.08281	5.58402	3.85287	0.000131999	0.000226561	0.809664	UP
CSF3	0.813931	5.08629	3.53361	0.000448107	0.000731352	-0.211372	UP
AMH	0.749906	5.14226	3.12169	0.00190264	0.00288093	-1.50835	UP
