# Supplementary material for: Exploring Immune-Related Prognostic Signatures in the Tumor Microenvironment of Colon Cancer
Source: Front Genet. 2022 Feb 24;13:801484. doi: 10.3389/fgene.2022.801484 (PMC8907673; doi:10.3389/fgene.2022.801484)
Supplement: Supplementary file 10 [file Table1.XLSX]

## Sheet: Sheet1
Table S1. Detailed information of TCGA-COAD cohorts
	Tumor (N=432)	Normal (N=39)	Overall (N=471)
Gender
female	200 (46.3%)	20 (51.3%)	220 (46.7%)
male	232 (53.7%)	19 (48.7%)	251 (53.3%)
Age
<=60	136 (31.5%)	9 (23.1%)	145 (30.8%)
>60	296 (68.5%)	30 (76.9%)	326 (69.2%)
Microsatellite status
MSI-H	72 (16.7%)	9 (23.1%)	81 (17.2%)
MSI-L	72 (16.7%)	6 (15.4%)	78 (16.6%)
MSS	277 (64.1%)	21 (53.8%)	298 (63.3%)
Missing	11(2.6%)	3(7.7%)	14(2.9%)
AJCC-Stage
I	73 (16.9%)	4 (10.3%)	77 (16.3%)
II	166 (38.4%)	21 (53.8%)	187 (39.7%)
III	122 (28.2%)	6 (15.4%)	128 (27.2%)
IV	60 (13.9%)	7 (17.9%)	67 (14.2%)
Missing	11 (2.5%)	1 (2.6%)	12 (2.5%)
AJCC-T
T1	11 (2.5%)	0 (0%)	11 (2.3%)
T2	75 (17.4%)	5 (12.8%)	80 (17.0%)
T3	296 (68.5%)	28 (71.8%)	324 (68.8%)
T4	49 (11.3%)	6 (15.4%)	55 (11.7%)
Missing	1 (0.2%)	0 (0%)	1 (0.2%)
AJCC-M
M0	318 (73.6%)	25 (64.1%)	343 (72.8%)
M1	60 (13.9%)	7 (17.9%)	67 (14.2%)
MX	47 (10.9%)	6 (15.4%)	53 (11.3%)
Missing	7 (1.6%)	1 (2.6%)	8 (1.7%)
AJCC-N
N0	254 (58.8%)	27 (69.2%)	281 (59.7%)
N1	100 (23.1%)	7 (17.9%)	107 (22.7%)
N2	78 (18.1%)	5 (12.8%)	83 (17.6%)
AJCC, American Joint Committee on Cancer.
