# Supplementary material for: Exploring Immune-Related Prognostic Signatures in the Tumor Microenvironment of Colon Cancer
Source: Front Genet. 2022 Feb 24;13:801484. doi: 10.3389/fgene.2022.801484 (PMC8907673; doi:10.3389/fgene.2022.801484)
Supplement: Supplementary file 13 [file Table7.XLSX]

## Sheet: Sheet1
Table S7. The comparison of our established prognostic model with published prognostic model for colon cancer patients based on DEGs.
Model	Training dataset	Validation dataset	Markers	Performance AUC: reflect the accuracy of the model; P value: indicate the association between risk score and prognosis of patients.
The established prognostic model in this study	TCGA (training dataset: N=216)	TCGA(test dataset:N=216) TCGA(the whole dataset: N=432) GSE39582(N=556) GSE17536(N=177) Immunotherapeutic cohort(platinum-treated: N=237; non-platinum-treated:N=105)	7 DEGs: GUCA2A, CHGB, SSTR2, VIP, OXTR, IL1A, GRP	TCGA(training dataset):P<0.0001; 0.780 at 3-years, 0.801 at 4-years, 0.766 at 5-years; TCGA(test dataset): P=0.027; 0.642 at 3-years, 0.647at 4-years, 0.629 at 5-years; TCGA(the whole dataset):P=0.0003; 0.626 at 3-years, 0.663 at 4-years, 0.661 at 5-years; GSE39582: P = 0.0023; 0.577 at 3-years, 0.569 at 4-years, 0.568 at 5-years; GSE17536: P = 0.0008; 0.578 at 3-years, 0.699 at 4-years, 0.657 at…
PMID: 32375704 BMC Cancer. 2020; 20: 395.	TCGA (training dataset: N=209)	TCGA(test dataset:N=209) TCGA(the whole dataset: N=418)	5 DEGs: LBP, TFR2, UCN, UTS2, ,MC1R	TCGA(training dataset):P=7.747e-05; 0.756 at 3-years, 0.881 at 5-years; TCGA(test dataset):P=0.0254; 0.603 at 3-years, 0.582 at 5-years; TCGA(the whole dataset):P=3.933e-05;0.663 at 3-years, 0.713 at 5-years;
PMID: 33324651 Front Cell Dev Biol. 2020; 8: 602174.	TCGA (N=433)	GSE17536 (N=177)	8 DEGs: CTSD, ULK3, CDKN2A, NRG1, ATG4B, ULK1, DAPK1, ,SERPINA1	TCGA: P=0.00045 GSE17536: P=0.022 (No AUC data)
PMID: 33401247 Aging (Albany NY). 2020 Dec 31; 12(24): 26095–26120.	TCGA(N=415)	GSE39582(N=519)	6 DEGs:AXIN2, CCL22, CLEC10A, CRIP2, RUNX3, and TRPM5	TCGA: P<0.0001; 0.795 at 1-years; 0.757 at 3-years; 0.728 at 5-years; GSE39582: P=0.019; 0.715 at 1-years; 0.685 at 3-years; 0.666 at 5-years;
